# Supplementary material for: Effects of Raman Labeling Compounds on the Stability and Surface-Enhanced Raman Spectroscopy Performance of Ag Nanoparticle-Embedded Silica Nanoparticles as Tagging Materials
Source: Biosensors (Basel). 2024 May 26;14(6):272. doi: 10.3390/bios14060272 (PMC11201858; doi:10.3390/bios14060272)
Supplement: Supplementary file 1 [file biosensors-14-00272-s001.zip]

Archive with 1 entries (1 files):
- biosensors-2995208-supplementary.pdf
